# Supplementary material for: Broad-Spectrum Inhibition of Respiratory Virus Infection by MicroRNA Mimics Targeting p38 MAPK Signaling
Source: Mol Ther Nucleic Acids. 2017 Apr 6;7:256–66. doi: 10.1016/j.omtn.2017.03.008 (PMC5415959; doi:10.1016/j.omtn.2017.03.008)
Supplement: Table S2. Mean RFI Value Normalized to Prohibitin Housekeeping Gene [file mmc2.xlsx]

## Sheet: Sheet1
Sample	Name	IKK alpha/beta P Ser176/Ser177	Bim	Bim P Ser69	ErbB-2/Her2/EGFR P Tyr1248/Tyr1173	NFkB p105/p50	NFkB p65 Ser536	PLC-gamma1	PLC-gamma1 P Tyr783	AMPK alpha	AMPK alpha P Thr172	c-Jun N-term	CREB	Bad P Ser112	CrkL	CrkL P Tyr207	FLT3 P Tyr591 P Tyr591	JAK1	JAK1 P Tyr1022,Thr1023	MNK1 (MKNK) P Thr197,Thr202	p44/42 MAPK (ERK1/2)	p44/42 MAPK (ERK1/2) P Thr202/Thr185,Tyr204/Tyr187	Src	Src (family) P Tyr416	Akt	Akt P Ser473	4E-BP1 P Ser65	beta-Catenin	beta-Catenin P Ser33,Ser37,Thr41	SAPK/JNK	SAPK/JNK P Thr183,Tyr185	p38 MAPK PThr180,Tyr182	p38 MAPK	Rb P Ser780	Smad2/3 P Ser465/Ser423,Ser467/Ser425	Bcl-2	Bid	GSK-3-beta	GSK-3-alpha/beta P Ser21/Ser9	MAPKAPK-2	Stat3	XIAP	FRA1 (R20)	IGF1R B	PKC (pan) P Ser660 (beta-2)	PKC substrate P (R/K)X(S*)(Hyd)(R/k)	ErbB-1/EGFR	EGFR P Tyr1173	Bcl-x
1	Untreated 4hpi	0.0316691	0.351918	0.0738545	0.0429045	0.274575	0.109101	0.234261	0.104316	0.0431407	0.0567095	0.114985	0.050948	0.149987	0.454494	0.1985	0.17976	0.035532	0.879602	0.710204	0.606045	0.707903	2.93725	0.199604	1.55234	0.0565183	0.192663	1.68982	0.0208945	0.0989688	0.212378	0.166935	0.275148	0.349837	0.102154	1.4289	0.642239	0.339894	0.130838	0.191409	0.157931	0.161847	0.469557	0.234723	0.373927	3.6161	0.108892	0.149837	0.144099
2	Untreated 4hpi	0.0645519	0.424383	0.0774253	0.0424879	0.297011	0.0939313	0.251229	0.122778	0.052403	0.0670211	0.168432	0.0638921	0.169776	0.492243	0.177748	0.224162	0.0430579	0.952839	0.81387	0.731742	0.70068	3.31522	0.225159	1.73976	0.0633652	0.22767	1.83745	0.0283177	0.118333	0.194245	0.182685	0.317362	0.367612	0.135882	1.78729	0.755988	0.367184	0.128352	0.225713	0.183082	0.167394	0.520634	0.261125	0.388989	4.06362	0.112664	0.135229	0.160283
3	RISC free 4hpi	0.0450993	0.399463	0.0767515	0.0421149	0.362	0.0942632	0.233629	0.122996	0.0406326	0.065653	0.202595	0.0566896	0.160343	0.485818	0.165521	0.231323	0.0355901	1.11779	0.685682	0.576028	0.710692	3.31369	0.187681	1.46726	0.0309236	0.205978	1.56062	0.0263908	0.0950978	0.262544	0.194871	0.239015	0.312134	0.098785	1.84195	0.662149	0.309319	0.121733	0.213623	0.159203	0.156285	0.439997	0.24062	0.398911	3.34654	0.10799	0.129939	0.133722
4	RISC free 4hpi	0.0643392	0.340434	0.0828293	0.0409593	0.353752	0.0991438	0.286776	0.110903	0.0445847	0.076721	0.154776	0.0715537	0.15603	0.418248	0.16808	0.1689	0.0380856	1.20372	0.648203	0.649526	0.633304	3.55139	0.208808	1.65756	0.0385184	0.204994	1.64193	0.0277055	0.112389	0.202732	0.173563	0.287341	0.283044	0.10206	1.565	0.805203	0.352727	0.0872663	0.245507	0.194615	0.195833	0.52116	0.272703	0.351124	3.95957	0.11708	0.151533	0.15424
5	miR-542 4hpi 10nM	0.047026	0.380657	0.117506	0.0328358	0.457669	0.094253	0.351303	0.117565	0.0569425	0.0814769	0.171069	0.076647	0.205612	0.471972	0.125633	0.180375	0.0449797	0.87025	0.671406	0.698606	0.911904	4.68848	0.223401	2.0298	0.017681	0.187934	1.99123	0.0338345	0.142581	0.192174	0.211057	0.325159	0.298825	0.108779	1.75911	0.938061	0.328733	0.151365	0.266832	0.14194	0.199592	0.516865	0.28313	0.460113	5.46193	0.116286	0.12745	0.192889
6	miR-542 4hpi 10nM	0.0401063	0.406689	0.0784697	0.0276737	0.38651	0.0925885	0.29215	0.117434	0.0451451	0.0699179	0.219121	0.0634394	0.184593	0.493744	0.140673	0.220155	0.0473746	0.92762	0.677396	0.612419	0.747232	4.6506	0.166401	1.80017	0.0176282	0.282056	2.01062	0.0252853	0.139121	0.192949	0.230197	0.289964	0.30025	0.0909086	1.66667	0.843013	0.294747	0.137901	0.254133	0.135703	0.202004	0.484358	0.267157	0.391332	4.70149	0.104271	0.127026	0.169388
7	miR-542 4hpi 25nM	0.0980129	0.509948	0.109794	0.0500412	0.572892	0.12519	0.460548	0.166221	0.0948502	0.109045	0.216608	0.118306	0.281465	0.592885	0.137599	0.189012	0.0607012	0.983945	0.733469	1.03827	1.24755	6.12276	0.221551	2.70796	0.0388247	0.234726	2.40646	0.0456942	0.219172	0.253039	0.280255	0.432341	0.364692	0.155126	1.87135	1.19363	0.385227	0.217925	0.33269	0.203823	0.181926	0.667304	0.331556	0.620663	6.85259	0.158468	0.183847	0.264031
8	miR-542 4hpi 25nM	0.0762656	0.558937	0.102367	0.0525515	0.656046	0.126355	0.484876	0.156447	0.0916716	0.10447	0.236926	0.114614	0.27552	0.648176	0.149536	0.206929	0.0659735	1.00572	0.749189	1.04656	0.964223	5.91639	0.24229	2.716	0.0404838	0.250196	2.38229	0.0462718	0.222723	0.236962	0.257663	0.451721	0.349338	0.159129	2.04177	1.21787	0.377911	0.22916	0.342346	0.198848	0.198144	0.70461	0.355904	0.53597	6.26327	0.148142	0.178205	0.272954
9	miR-744 4hpi 10nM	0.0581295	0.3791	0.0761714	0.0426364	0.299776	0.0865023	0.301475	0.125761	0.0598202	0.0703745	0.160931	0.0648714	0.185456	0.528193	0.139196	0.189503	0.0453986	0.944496	0.619056	0.777399	0.609155	3.68142	0.196629	1.91823	0.022558	0.185627	1.44216	0.0345591	0.12366	0.188749	0.199486	0.237372	0.229673	0.10526	1.53696	0.967904	0.325367	0.0757028	0.16245	0.246121	0.185055	0.488486	0.278366	0.320341	4.0245	0.0891881	0.145578	0.172462
10	miR-744 4hpi 10nM	0.0589539	0.486271	0.0793236	0.0494372	0.311427	0.0927417	0.344957	0.144698	0.0590448	0.064184	0.170158	0.0804119	0.180152	0.493261	0.142326	0.202563	0.0509194	0.918351	0.563968	0.806342	0.560992	3.621	0.208096	1.94654	0.0245072	0.189811	1.48797	0.0286064	0.132957	0.202248	0.19873	0.253367	0.261361	0.115828	1.82821	0.908806	0.327067	0.0762999	0.170098	0.238247	0.191899	0.480064	0.302933	0.288218	3.73681	0.0845127	0.144814	0.181906
11	miR-744 4hpi 25nM	0.0680474	0.427907	0.0879351	0.0524146	0.398734	0.0987733	0.341477	0.135864	0.0676003	0.0781296	0.210938	0.103045	0.197258	0.519715	0.146519	0.212274	0.045874	0.946049	0.68856	0.86016	0.760045	3.87137	0.241565	2.14039	0.0259824	0.214073	1.61421	0.0343854	0.142749	0.226156	0.224802	0.279395	0.292475	0.115475	1.75347	1.01591	0.348618	0.0971608	0.203662	0.261546	0.211779	0.567199	0.333251	0.363788	4.44055	0.100652	0.149771	0.215337
12	miR-744 4hpi 25nM	0.0604602	0.416441	0.0863465	0.0482162	0.372236	0.102884	0.341317	0.131779	0.0726375	0.0761034	0.18086	0.084851	0.224575	0.537534	0.1325	0.188212	0.0493565	0.962036	0.654284	0.882174	0.646578	3.90073	0.210654	2.17077	0.0263214	0.215238	1.62545	0.0396379	0.151196	0.217988	0.210553	0.286544	0.256428	0.124303	1.602	1.0133	0.344587	0.0785528	0.174672	0.279797	0.196248	0.54477	0.315687	0.358366	4.57923	0.0979536	0.144991	0.215764
13	miR-124a 4hpi 10nM	0.0859689	0.504455	0.0699449	0.0503346	0.35181	0.0746761	0.444545	0.14157	0.0690581	0.117981	0.194439	0.0804845	0.199211	0.507718	0.11637	0.218887	0.0615882	0.946863	0.66117	1.04783	0.515874	3.53002	0.180276	2.09634	0.0363091	0.214894	1.49947	0.0396644	0.149136	0.221394	0.184661	0.19025	0.283371	0.120731	1.72649	0.724817	0.366252	0.0995856	0.202014	0.119782	0.194518	0.502436	0.421244	0.484644	3.89595	0.125209	0.160294	0.153781
14	miR-124a 4hpi 10nM	0.0732262	0.498732	0.0815757	0.0449051	0.370589	0.0762066	0.41185	0.130194	0.0735068	0.11517	0.214482	0.0700404	0.208403	0.487301	0.0830369	0.207736	0.0558037	0.90479	0.606269	0.999463	0.524976	3.56155	0.261415	2.09017	0.0344567	0.182463	1.50324	0.0354566	0.147426	0.2045	0.185674	0.160643	0.295733	0.120838	1.8087	0.758179	0.357851	0.0998182	0.192604	0.114315	0.186191	0.520068	0.424235	0.493673	3.63744	0.131504	0.155385	0.168876
15	miR-124a 4hpi 25nM	0.0718643	0.490028	0.0787755	0.0459258	0.369649	0.0911381	0.455269	0.135432	0.0771759	0.130895	0.201898	0.0951783	0.2123	0.518619	0.125131	0.183654	0.067414	1.01546	0.708368	1.00152	0.574852	3.88232	0.19549	2.17929	0.0389509	0.219386	1.48236	0.0551555	0.174163	0.198929	0.188562	0.182471	0.292983	0.132633	2.11619	0.775491	0.365101	0.0862242	0.184886	0.127116	0.190753	0.538593	0.440034	0.519907	4.52419	0.128671	0.154433	0.190966
16	miR-124a 4hpi 25nM	0.0782274	0.552312	0.0897493	0.0465618	0.412728	0.0955527	0.492325	0.164324	0.0855348	0.121299	0.219707	0.107654	0.225846	0.563427	0.152182	0.213589	0.0705681	0.930371	0.683636	1.17935	0.586548	3.79182	0.228022	2.24349	0.037175	0.227123	1.55852	0.0601515	0.177255	0.210724	0.175741	0.185285	0.325797	0.136237	1.87397	0.781654	0.375731	0.0871825	0.191584	0.129632	0.203996	0.584871	0.47294	0.544607	4.59504	0.153013	0.163057	0.198253
17	miR-24 4hpi 10nM	0.0989802	0.455135	0.0915312	0.0712563	0.444799	0.114763	0.408668	0.179373	0.0698266	0.0875589	0.2493	0.0969553	0.20032	0.559166	0.17448	0.295357	0.0615531	1.26319	0.762511	1.0138	0.897756	2.82798	0.265533	2.19634	0.0326875	0.240105	2.07934	0.0398177	0.138613	0.304693	0.263621	0.293065	0.399991	0.144268	1.96419	0.916089	0.309326	0.136236	0.192887	0.39041	0.15904	0.671083	0.374382	0.440956	4.04473	0.198233	0.173112	0.216857
18	miR-24 4hpi 10nM	0.0786785	0.38724	0.0850054	0.0643737	0.395475	0.103321	0.354687	0.194436	0.0606686	0.0912745	0.202217	0.0981383	0.199625	0.497874	0.187335	0.273482	0.0545764	1.25941	0.743108	0.859352	0.905479	2.63992	0.225667	1.90742	0.0318305	0.248046	1.91487	0.0383043	0.127591	0.27212	0.244725	0.268688	0.352053	0.126499	1.75598	0.845561	0.296153	0.134388	0.182515	0.361866	0.149937	0.586678	0.355867	0.431065	3.96655	0.170645	0.168812	0.19853
19	miR-24 4hpi 25nM	0.100353	0.514809	0.111526	0.0741024	0.497114	0.136963	0.48128	0.198382	0.0781681	0.101626	0.248559	0.142094	0.239598	0.606001	0.190275	0.304943	0.0677224	1.34287	0.792093	1.16419	1.21559	2.95068	0.270838	2.33098	0.0420908	0.286724	2.23983	0.0480179	0.162114	0.358563	0.280071	0.363512	0.464423	0.1631	2.0398	1.07322	0.322381	0.166117	0.212283	0.475864	0.152329	0.775773	0.421107	0.551661	5.03578	0.218584	0.193828	0.26921
20	miR-24 4hpi 25nM	0.0926908	0.524981	0.103519	0.0692221	0.511731	0.122988	0.466255	0.182038	0.0783496	0.0848968	0.295869	0.125144	0.222222	0.611846	0.181	0.302993	0.0652283	1.26799	0.805822	1.13127	1.12206	2.94754	0.262599	2.33786	0.0430311	0.278035	2.27952	0.050859	0.157115	0.339506	0.2824	0.324905	0.47294	0.153043	2.28973	1.0723	0.322625	0.172579	0.202847	0.458782	0.15695	0.760443	0.441356	0.484743	4.56384	0.207525	0.17764	0.265291
21	Untreated 24hpi	0.0709613	0.450056	0.0794748	0.047014	0.388733	0.127515	0.258291	0.139665	0.0654801	0.165635	0.208394	0.0803706	0.339605	0.550666	0.129745	0.206346	0.0406844	0.950219	0.598949	0.707059	0.847623	2.96092	0.173249	1.18015	0.0691107	0.169394	1.17288	0.0259699	0.123014	0.280415	0.441859	0.237747	0.230159	0.0862929	1.79096	0.550702	0.291871	0.24864	0.205471	0.0851207	0.125784	0.682087	0.291024	0.394953	7.23567	0.0919513	0.146115	0.148161
22	Untreated 24hpi	0.0757757	0.436764	0.0796585	0.0540482	0.444137	0.123074	0.267742	0.164867	0.0745768	0.201714	0.16802	0.0823393	0.383172	0.569874	0.139461	0.202254	0.0375167	0.951647	0.673296	0.786828	0.775774	3.39948	0.206103	1.2384	0.0747676	0.208612	1.32392	0.0372225	0.141869	0.289528	0.434254	0.268061	0.230727	0.106378	1.78075	0.600187	0.315207	0.227136	0.222848	0.110549	0.112311	0.67532	0.320964	0.455337	8.23086	0.0754469	0.165241	0.167609
23	RISC free 24hpi	0.0726961	0.40896	0.0773287	0.0527438	0.421852	0.123686	0.25189	0.175733	0.0781909	0.217682	0.182357	0.110002	0.401712	0.603232	0.126749	0.219123	0.0433689	0.74905	0.488871	0.795026	0.65225	4.3816	0.188546	1.10811	0.0583072	0.165718	1.05415	0.0313474	0.133968	0.284523	0.347023	0.273271	0.179774	0.102708	1.79274	0.472532	0.313953	0.170681	0.2402	0.153919	0.106602	0.5534	0.262223	0.433547	5.21374	0.0756567	0.154486	0.182939
24	RISC free 24hpi	0.0704403	0.404446	0.080243	0.0546587	0.388762	0.154222	0.231491	0.179538	0.0809393	0.233573	0.233441	0.0811639	0.373494	0.615965	0.143859	0.20142	0.050491	0.860196	0.45897	0.788762	0.628539	4.51752	0.157504	1.02656	0.0546171	0.151343	1.00222	0.0247729	0.125294	0.260637	0.362016	0.273245	0.188024	0.108182	1.80666	0.464699	0.313323	0.16486	0.238878	0.149043	0.115154	0.590393	0.270563	0.419976	5.06762	0.0787951	0.143743	0.191738
25	miR-542 24hpi 10nM	0.0708386	0.382725	0.071459	0.0575437	0.417772	0.100716	0.244482	0.18973	0.0814165	0.184222	0.149677	0.10073	0.362287	0.524832	0.0950048	0.199149	0.0358979	0.802181	0.465923	0.713067	0.685963	5.30912	0.217368	1.16569	0.0212495	0.144225	1.34511	0.0261252	0.157872	0.252804	0.294984	0.276032	0.158025	0.0976058	1.47875	0.455068	0.279595	0.154269	0.255561	0.127008	0.129348	0.534977	0.237447	0.448126	3.94403	0.0735108	0.148936	0.163235
26	miR-542 24hpi 10nM	0.0819932	0.442546	0.0750938	0.0573224	0.459922	0.102785	0.267229	0.180182	0.0936632	0.195058	0.160795	0.100367	0.355636	0.585401	0.122598	0.208138	0.042582	0.770667	0.430836	0.793846	0.680234	5.05114	0.201412	1.27802	0.0307092	0.132671	1.34666	0.0302151	0.176675	0.260208	0.285168	0.283795	0.163195	0.11478	1.78223	0.49952	0.277186	0.158892	0.251689	0.119919	0.123364	0.577559	0.2599	0.457201	3.92341	0.0730466	0.139311	0.181032
27	miR-542 24hpi 25nM	0.0968496	0.49594	0.0747956	0.0532052	0.391355	0.115187	0.235649	0.160492	0.0780622	0.182636	0.236211	0.0786738	0.35279	0.592713	0.128015	0.193112	0.0461458	0.809416	0.427876	0.675727	0.622924	5.45994	0.239674	1.09431	0.0323253	0.124243	1.09276	0.0247895	0.172062	0.234014	0.306289	0.26153	0.14574	0.104547	1.78212	0.476425	0.232809	0.158454	0.247516	0.100089	0.136634	0.582806	0.268804	0.405538	3.86362	0.0678254	0.127293	0.177576
28	miR-542 24hpi 25nM	0.0813388	0.394314	0.0746033	0.0550949	0.449251	0.110886	0.253796	0.19233	0.0807302	0.18811	0.148542	0.0888957	0.367521	0.537145	0.123705	0.196913	0.0415624	0.770981	0.446292	0.713822	0.62305	5.34643	0.210275	1.16777	0.0315552	0.139674	1.29585	0.0308641	0.17205	0.256696	0.292787	0.289695	0.157899	0.106598	1.58816	0.509579	0.26363	0.157043	0.247576	0.124483	0.132267	0.576292	0.254693	0.429995	3.93858	0.0732378	0.158998	0.175261
29	miR-744 24hpi 10nM	0.0683131	0.440867	0.0797151	0.0509941	0.377124	0.0947512	0.287715	0.142039	0.0682881	0.129743	0.219603	0.0882727	0.25405	0.529352	0.112797	0.197461	0.0398949	0.867787	0.565017	0.912715	0.818292	3.81779	0.18284	1.64364	0.0387078	0.163635	1.11624	0.0543083	0.140835	0.270376	0.245831	0.174553	0.180893	0.0983865	1.73171	0.779244	0.290383	0.143752	0.164857	0.200572	0.160714	0.567501	0.308748	0.387216	3.38948	0.0658266	0.144125	0.17017
30	miR-744 24hpi 10nM	0.0705346	0.436485	0.0829396	0.0484662	0.498106	0.101153	0.287102	0.20393	0.0752407	0.152233	0.157802	0.105914	0.313938	0.537737	0.131191	0.194905	0.0395238	0.843726	0.55381	0.915453	0.82704	4.0484	0.225995	1.60599	0.0424035	0.190704	1.19384	0.0352389	0.150507	0.271895	0.260946	0.176326	0.193018	0.112039	1.54906	0.826839	0.294531	0.14019	0.152433	0.219336	0.143347	0.551335	0.335292	0.397579	3.59629	0.0686243	0.155659	0.193053
31	miR-744 24hpi 25nM	0.0918494	0.525977	0.0922583	0.0620149	0.318574	0.111798	0.295294	0.178363	0.0946704	0.119693	0.233122	0.113956	0.302902	0.507208	0.169784	0.21154	0.0647056	0.729997	0.530287	0.748312	0.633549	3.15437	0.199552	1.19041	0.0630418	0.173602	0.921057	0.0555879	0.146645	0.254566	0.233941	0.181909	0.19338	0.108433	1.70107	0.7054	0.214202	0.107405	0.122813	0.16759	0.116026	0.533847	0.315797	0.318827	4.40172	0.0834298	0.155878	0.235009
32	miR-744 24hpi 25nM	0.0906072	0.540484	0.0833068	0.0578119	0.335595	0.128451	0.31692	0.136291	0.0900321	0.121715	0.251769	0.10405	0.297584	0.497115	0.144716	0.21416	0.0724062	0.72278	0.518325	0.745546	0.593389	3.22472	0.185045	1.17638	0.0606217	0.175523	0.936059	0.0490764	0.157337	0.263357	0.242968	0.173918	0.194717	0.102647	1.97787	0.676323	0.210106	0.112805	0.12423	0.155134	0.123028	0.559174	0.325274	0.298854	4.72117	0.0827451	0.144667	0.251709
33	miR-124a 24hpi 10nM	0.0545203	0.339201	0.0639939	0.0423778	0.222754	0.0582782	0.251646	0.145669	0.0577031	0.111763	0.187482	0.0651851	0.227908	0.304419	0.113238	0.163821	0.0561644	0.510448	0.316095	0.506819	0.308514	2.39061	0.126398	0.70903	0.0466762	0.123683	0.555361	0.0480909	0.0978701	0.173157	0.181013	0.107405	0.121687	0.070518	1.07481	0.266633	0.111193	0.083574	0.109851	0.0417856	0.0473068	0.258566	0.214754	0.271947	2.60989	0.0703396	0.114598	0.109739
34	miR-124a 24hpi 10nM	0.093211	0.428992	0.0887903	0.058593	0.27744	0.0704722	0.287058	0.124602	0.0879913	0.144832	0.273533	0.112239	0.292756	0.444383	0.162064	0.223757	0.0795017	0.572482	0.395235	0.678291	0.362099	2.76609	0.155975	0.797158	0.0607108	0.158496	0.617162	0.0765125	0.135282	0.203601	0.213607	0.148758	0.174714	0.0906068	1.73642	0.503419	0.17675	0.100542	0.152227	0.0583084	0.0626876	0.37128	0.287447	0.350965	3.85087	0.0943488	0.143269	0.194623
35	miR-124a 24hpi 25nM	0.0789562	0.398267	0.0757994	0.0472613	0.234582	0.0618477	0.273195	0.106173	0.0681225	0.128658	0.276715	0.0918369	0.248759	0.427736	0.131146	0.19796	0.0801186	0.571799	0.37873	0.621539	0.346626	2.33546	0.131449	0.753604	0.0543482	0.143162	0.595365	0.0529949	0.109096	0.179358	0.189606	0.127044	0.162784	0.0839074	1.65073	0.431235	0.147098	0.0953199	0.145629	0.0477287	0.0662621	0.36514	0.274785	0.344345	3.61294	0.0819615	0.131768	0.163909
36	miR-124a 24hpi 25nM	0.0808417	0.394216	0.0715931	0.0558817	0.3335	0.0701792	0.25211	0.142016	0.0714622	0.154108	0.280917	0.0961361	0.277927	0.401324	0.197918	0.191333	0.0795665	0.56169	0.390177	0.585359	0.323288	2.36312	0.147531	0.649335	0.0516992	0.139807	0.542705	0.0657468	0.105777	0.172547	0.181106	0.117389	0.13694	0.076661	1.45883	0.362002	0.140877	0.0838936	0.124819	0.0545142	0.0558873	0.343101	0.262028	0.330863	3.14872	0.0772016	0.128216	0.158414
37	miR-24 24hpi 10nM	0.0876819	0.434859	0.11756	0.0706496	0.343682	0.0819441	0.313482	0.143729	0.0922405	0.137952	0.304942	0.114909	0.288134	0.523565	0.16181	0.234714	0.0710338	0.777114	0.550697	0.72143	0.755985	2.15423	0.210374	1.05739	0.0580731	0.185942	1.15591	0.0659786	0.113848	0.270586	0.305149	0.230027	0.218457	0.0960666	1.63868	0.737383	0.172703	0.148977	0.160877	0.170833	0.0623395	0.549069	0.298827	0.332288	5.5259	0.138432	0.184676	0.293322
38	miR-24 24hpi 10nM	0.0847064	0.42384	0.0977448	0.0647126	0.269851	0.0815703	0.267938	0.135929	0.0846685	0.130954	0.280558	0.140785	0.262892	0.431609	0.136156	0.226138	0.088684	0.738177	0.484364	0.680021	0.664562	1.92313	0.166474	0.974351	0.0555435	0.168495	1.05823	0.0582501	0.106314	0.253747	0.29871	0.203398	0.199031	0.0917718	1.82332	0.659982	0.155145	0.130882	0.144978	0.149532	0.0673927	0.518715	0.290708	0.316338	4.52244	0.112126	0.150455	0.227339
39	miR-24 24hpi 25nM	0.0864376	0.392435	0.0890972	0.0751223	0.283098	0.0988171	0.289804	0.173695	0.0863475	0.11258	0.263035	0.102694	0.280884	0.428628	0.193255	0.201419	0.0673363	0.713071	0.502632	0.574116	0.683678	1.81465	0.175905	0.947288	0.0533318	0.169592	1.01509	0.063533	0.0966899	0.228613	0.262472	0.172091	0.197	0.0896579	1.56469	0.592597	0.146301	0.121892	0.122583	0.15895	0.0653888	0.470095	0.255517	0.299303	3.92789	0.114783	0.141981	0.194698
40	miR-24 24hpi 25nM	0.102081	0.46526	0.106041	0.0873177	0.315839	0.1051	0.313215	0.138299	0.11856	0.13534	0.319507	0.127306	0.313128	0.505807	0.1904	0.248392	0.0853084	0.688259	0.596766	0.718173	0.683098	2.011	0.190948	1.01701	0.0686464	0.185395	1.17876	0.0842894	0.115056	0.255212	0.288787	0.21814	0.236918	0.109299	1.74897	0.832664	0.165317	0.121756	0.145981	0.192281	0.0678586	0.576978	0.317982	0.304537	5.03818	0.143406	0.179959	0.304663
41	Untreated	0.0644893	0.41094	0.0693629	0.0514591	0.222192	0.0884024	0.287537	0.120566	0.0580378	0.055634	0.174619	0.123082	0.151895	0.325032	0.127693	0.232112	0.0597043	0.826123	0.564264	0.649636	0.567157	2.56303	0.156239	1.17642	0.0434065	0.175634	1.30235	0.0433873	0.109998	0.186474	0.172461	0.227782	0.295713	0.085849	1.23834	0.694843	0.189199	0.109551	0.209991	0.152777	0.116889	0.562179	0.191144	0.26922	3.0232	0.0854681	0.129403	0.213205
42	Untreated	0.0659557	0.444362	0.0897397	0.0517605	0.294532	0.0949331	0.349138	0.144123	0.0675112	0.0724497	0.175923	0.0998795	0.181836	0.384451	0.145519	0.235831	0.052506	0.90199	0.564486	0.634058	0.645515	2.99536	0.200524	1.14575	0.0522555	0.197292	1.34183	0.0501547	0.122534	0.193268	0.180372	0.225094	0.310173	0.109888	1.36292	0.798485	0.227241	0.119779	0.222823	0.173872	0.114781	0.59406	0.216884	0.285883	3.18467	0.0907049	0.136645	0.216425
43	RISC free	0.0864083	0.465157	0.0828309	0.0527924	0.260551	0.108738	0.366646	0.153884	0.0852544	0.0789672	0.20249	0.0944543	0.23366	0.402028	0.127837	0.270992	0.0625077	0.843333	0.65785	0.635195	0.437054	3.63715	0.196523	1.11767	0.0574724	0.157801	1.08456	0.0635453	0.131829	0.215496	0.239047	0.2601	0.266603	0.118387	1.60819	0.905666	0.252711	0.140005	0.197229	0.153095	0.0994837	0.542019	0.233167	0.271869	3.35424	0.103519	0.169325	0.299412
44	RISC free	0.127027	0.417798	0.0842708	0.122931	0.263212	0.0788553	0.301942	0.276079	0.103045	0.122768	0.209657	0.267542	0.253451	0.380526	0.132221	0.506101	0.083948	1.18431	0.459291	0.743129	0.379798	4.23423	0.28919	0.751787	0.0477239	0.162719	0.967053	0.0648803	0.148348	0.357649	0.455847	0.26029	0.220503	0.132749	1.78733	0.944228	0.263757	0.170475	0.147826	0.13369	0.0548427	0.532603	0.222508	0.300785	5.7384	0.0934108	0.228047	0.300253
45	miR-542	0.076531	0.429619	0.0757466	0.0488285	0.303717	0.10479	0.374688	0.184823	0.0862383	0.0730526	0.184637	0.0881635	0.233009	0.391478	0.150008	0.199877	0.0618617	0.687878	0.526362	0.601259	0.797695	3.75269	0.177021	1.27233	0.0457926	0.161684	1.37526	0.0474691	0.181013	0.172941	0.188822	0.264871	0.220436	0.110862	1.36996	1.0719	0.19875	0.137511	0.23982	0.110065	0.106569	0.534043	0.234594	0.329294	3.10455	0.0808441	0.141946	0.21559
46	miR-542	0.0875671	0.478595	0.0911917	0.0490831	0.282679	0.103755	0.399241	0.151834	0.0935476	0.0762655	0.216336	0.0959988	0.236519	0.40856	0.114616	0.209632	0.0755223	0.69413	0.626455	0.673372	0.697227	4.0177	0.176931	1.28824	0.0499948	0.176619	1.469	0.0519425	0.188797	0.175625	0.197468	0.300562	0.227284	0.119778	1.44521	1.29363	0.204282	0.129341	0.263801	0.117497	0.104175	0.605362	0.270169	0.313191	3.48972	0.0866379	0.145549	0.267905
47	miR-744	0.0731014	0.60415	0.0726572	0.0402619	0.242654	0.0832955	0.344987	0.116175	0.0722243	0.0630153	0.197749	0.0777653	0.198816	0.411316	0.112052	0.198855	0.0578955	0.648669	0.498899	0.729352	0.585162	2.62026	0.153772	1.15559	0.0375873	0.177064	0.904703	0.0400594	0.135484	0.161337	0.165823	0.156638	0.187199	0.0970499	1.20318	0.902446	0.17723	0.0678629	0.125489	0.184034	0.121354	0.498658	0.259813	0.237859	2.89998	0.0771067	0.117993	0.221142
48	miR-744	0.0737009	0.480118	0.0806375	0.0460011	0.282563	0.0810882	0.36898	0.111365	0.111572	0.063446	0.215272	0.0822287	0.209471	0.450118	0.0924192	0.168178	0.0601289	0.689108	0.334565	0.829862	0.506584	2.82476	0.167233	1.28487	0.0346229	0.182072	1.18139	0.043253	0.153214	0.175612	0.172071	0.177642	0.186464	0.089806	1.43618	1.08009	0.194928	0.0735658	0.120055	0.214586	0.116402	0.531186	0.296246	0.237	2.51589	0.0683845	0.119256	0.22243
49	miR-124a	0.10427	0.722937	0.0970337	0.0789962	0.352819	0.0767293	0.417218	0.167585	0.091464	0.134819	0.316042	0.13625	0.290556	0.493742	0.20936	0.274896	0.109682	0.782337	0.534176	1.102	0.595973	2.72319	0.250932	1.17479	0.0600675	0.228655	0.940415	0.0913033	0.166386	0.24556	0.197652	0.191895	0.270512	0.149019	2.18736	0.978985	0.255473	0.100944	0.173723	0.0751046	0.0662693	0.438156	0.33819	0.44858	2.98951	0.119707	0.170291	0.225696
50	miR-124a	0.0824146	0.639056	0.0803539	0.0482886	0.302769	0.0738949	0.380939	0.129095	0.0684815	0.0956616	0.293497	0.0972196	0.236234	0.393183	0.130816	0.236031	0.0799265	0.693924	0.464306	0.783827	0.479312	2.5437	0.145211	0.947454	0.0440241	0.189738	0.856565	0.0671311	0.137853	0.199078	0.187601	0.13005	0.235739	0.0969335	1.66204	0.667413	0.195734	0.0742268	0.130899	0.0681211	0.0753293	0.394351	0.266364	0.394245	2.89799	0.105034	0.129695	0.172215
51	miR-24	0.0174317	0.465304	0.0851932	0.0489956	0.36693	0.106558	0.350615	0.151971	0.0120097	0.0768967	0.285472	0.112244	0.21097	0.383016	0.175184	0.236638	0.0959056	0.791506	0.614452	0.773587	1.05838	2.21321	0.215495	1.12617	0.0317944	0.232762	1.33409	0.0610854	0.110305	0.212778	0.197814	0.227006	0.406257	0.12937	1.48621	1.03526	0.179988	0.139834	0.128436	0.297849	0.0688451	0.603579	0.322913	0.364207	3.31234	0.158862	0.145029	0.222721
52	miR-24	0.00485651	0.411501	0.0965695	0.0369333	0.478858	0.0992359	0.366775	0.147742	0.00905814	0.0791314	0.31926	0.112056	0.213051	0.385761	0.20189	0.231902	0.104701	0.805607	0.55317	0.818535	0.945216	2.31502	0.172808	1.08393	0.0431049	0.260286	1.39635	0.0690224	0.11744	0.240187	0.211108	0.232911	0.428744	0.132404	1.58181	1.19417	0.198054	0.154197	0.091838	0.29934	0.0780993	0.675221	0.310576	0.365212	3.21609	0.153788	0.157965	0.235647
[truncated: 18 more columns]
