# Supplementary material for: Broad-Spectrum Inhibition of Respiratory Virus Infection by MicroRNA Mimics Targeting p38 MAPK Signaling
Source: Mol Ther Nucleic Acids. 2017 Apr 6;7:256–66. doi: 10.1016/j.omtn.2017.03.008 (PMC5415959; doi:10.1016/j.omtn.2017.03.008)
Supplement: Table S3. Infected Sample RFI Values Normalized to Prohibitin and Analyzed for Expression Increase or Decrease of 25% When Compared to the Uninfected Control Average [file mmc3.xlsx]

## Sheet: Uninfected vs Infected
Sample	Name	IKK alpha/beta P Ser176/Ser177	Bim	Bim P Ser69	Bim Total	Bim Ratio	ErbB-2/Her2/EGFR P Tyr1248/Tyr1173	NFkB p105/p50	NFkB p65 Ser536	PLC-gamma1	PLC-gamma1 P Tyr783	PLC-y Total	PLC-y Ratio	AMPK alpha	AMPK alpha P Thr172	AMPKa Total	AMPKa Ratio	c-Jun N-term	CREB	Bad P Ser112	CrkL	CrkL P Tyr207	CrkL Total	Crkl Ratio	FLT3 P Tyr591 P Tyr591	JAK1	JAK1 P Tyr1022,Thr1023	JAK1 Total	JAK1 Ratio	MNK1 (MKNK) P Thr197,Thr202	p44/42 MAPK (ERK1/2)	p44/42 MAPK (ERK1/2) P Thr202/Thr185,Tyr204/Tyr187	ERK Total	ERK Ratio	Src	Src (family) P Tyr416	Src Total	Src Ratio	Akt	Akt P Ser473	Akt Total	Akt Ratio	4E-BP1 P Ser65	beta-Catenin	beta-Catenin P Ser33,Ser37,Thr41	B-Catenin Total	B-Catenin Ratio	SAPK/JNK	SAPK/JNK P Thr183,Tyr185
1	IAV 4hpi	0.0316691	0.351918	0.0738545	0.425772	0.17346	0.0429045	0.274575	0.109101	0.234261	0.104316	0.338577	0.308101	0.0431407	0.0567095	0.0998502	0.567945	0.114985	0.050948	0.149987	0.454494	0.1985	0.652994	0.303984	0.17976	0.035532	0.879602	0.915134	0.961173	0.710204	0.606045	0.707903	1.31395	0.53876	2.93725	0.199604	3.13686	0.0636319	1.55234	0.0565183	1.60886	0.0351294	0.192663	1.68982	0.0208945	1.71072	0.0122139	0.0989688	0.212378
2	IAV 4hpi	0.0645519	0.424383	0.0774253	0.501808	0.154293	0.0424879	0.297011	0.0939313	0.251229	0.122778	0.374007	0.328277	0.052403	0.0670211	0.119424	0.561202	0.168432	0.0638921	0.169776	0.492243	0.177748	0.669991	0.265299	0.224162	0.0430579	0.952839	0.995897	0.956765	0.81387	0.731742	0.70068	1.43242	0.489158	3.31522	0.225159	3.54038	0.0635973	1.73976	0.0633652	1.80313	0.0351419	0.22767	1.83745	0.0283177	1.86576	0.0151775	0.118333	0.194245
21	IAV 24hpi	0.0709613	0.450056	0.0794748	0.52953	0.150085	0.047014	0.388733	0.127515	0.258291	0.139665	0.397956	0.350957	0.0654801	0.165635	0.231115	0.716678	0.208394	0.0803706	0.339605	0.550666	0.129745	0.68041	0.190686	0.206346	0.0406844	0.950219	0.990903	0.958942	0.598949	0.707059	0.847623	1.55468	0.545207	2.96092	0.173249	3.13417	0.0552775	1.18015	0.0691107	1.24926	0.0553215	0.169394	1.17288	0.0259699	1.19885	0.0216623	0.123014	0.280415
22	IAV 24hpi	0.0757757	0.436764	0.0796585	0.516423	0.154251	0.0540482	0.444137	0.123074	0.267742	0.164867	0.432608	0.381099	0.0745768	0.201714	0.276291	0.730079	0.16802	0.0823393	0.383172	0.569874	0.139461	0.709335	0.196608	0.202254	0.0375167	0.951647	0.989164	0.962072	0.673296	0.786828	0.775774	1.5626	0.496463	3.39948	0.206103	3.60559	0.0571621	1.2384	0.0747676	1.31317	0.0569368	0.208612	1.32392	0.0372225	1.36114	0.0273466	0.141869	0.289528
41	Untreated	0.0644893	0.41094	0.0693629	0.480303	0.144415	0.0514591	0.222192	0.0884024	0.287537	0.120566	0.408104	0.295431	0.0580378	0.055634	0.113672	0.489427	0.174619	0.123082	0.151895	0.325032	0.127693	0.452725	0.282055	0.232112	0.0597043	0.826123	0.885827	0.932601	0.564264	0.649636	0.567157	1.21679	0.466108	2.56303	0.156239	2.71927	0.0574562	1.17642	0.0434065	1.21983	0.0355842	0.175634	1.30235	0.0433873	1.34574	0.0322405	0.109998	0.186474
42	Untreated	0.0659557	0.444362	0.0897397	0.534102	0.16802	0.0517605	0.294532	0.0949331	0.349138	0.144123	0.493261	0.292184	0.0675112	0.0724497	0.139961	0.517642	0.175923	0.0998795	0.181836	0.384451	0.145519	0.52997	0.27458	0.235831	0.052506	0.90199	0.954496	0.944991	0.564486	0.634058	0.645515	1.27957	0.504477	2.99536	0.200524	3.19588	0.0627444	1.14575	0.0522555	1.19801	0.0436186	0.197292	1.34183	0.0501547	1.39198	0.0360312	0.122534	0.193268
	Untreated average	0.0652225	0.427651	0.0795513	0.507202	0.156217	0.0516098	0.258362	0.0916677	0.318338	0.132345	0.450683	0.293807	0.0627745	0.0640418	0.126816	0.503535	0.175271	0.111481	0.166866	0.354742	0.136606	0.491348	0.278317	0.233971	0.0561051	0.864057	0.920162	0.938796	0.564375	0.641847	0.606336	1.24818	0.485292	2.7792	0.178381	2.95758	0.0601003	1.16109	0.047831	1.20892	0.0396014	0.186463	1.32209	0.046771	1.36886	0.0341358	0.116266	0.189871
		% Difference compared to untreated average
	IAV 4hrs	-0.514446	-0.177091	-0.071612	-0.160547	0.110376	-0.168676	0.0627539	0.190173	-0.264112	-0.211788	-0.248747	0.0486488	-0.312766	-0.114494	-0.212639	0.127917	-0.34396	-0.542988	-0.101149	0.281198	0.453079	0.328985	0.0922208	-0.231703	-0.366689	0.0179918	-0.0054634	0.0238361	0.258391	-0.0557802	0.16751	0.0526885	0.110177	0.0568715	0.118974	0.0606171	0.0587613	0.336973	0.181625	0.330826	-0.112925	0.0332508	0.278146	-0.553261	0.249739	-0.642198	-0.148773	0.118537
	IAV 4hrs	-0.0102818	-0.00764325	-0.0267249	-0.0106361	-0.01232	-0.176747	0.149594	0.0246929	-0.210811	-0.0722882	-0.170133	0.117321	-0.165218	0.0465203	-0.0582908	0.114526	-0.0390195	-0.426878	0.0174414	0.387611	0.301171	0.363579	-0.0467745	-0.0419259	-0.23255	0.102751	0.0823069	0.0191405	0.442073	0.140056	0.155597	0.147606	0.00796499	0.192871	0.262232	0.197055	0.0581863	0.49839	0.324773	0.491521	-0.11261	0.220995	0.389806	-0.394546	0.363007	-0.555379	0.0177744	0.0230371
	IAV 24hrs	0.087987	0.0523893	-0.000961901	0.0440215	-0.0392525	-0.0890499	0.504607	0.391055	-0.188626	0.0553159	-0.116992	0.194513	0.0431009	1.58636	0.82244	0.423293	0.18898	-0.279063	1.0352	0.552301	-0.0502291	0.384783	-0.314861	-0.118069	-0.274854	0.0997184	0.0768796	0.0214598	0.0612617	0.1016	0.397943	0.245556	0.12346	0.0653866	-0.0287727	0.0597075	-0.0802461	0.0164151	0.444894	0.0333679	0.396958	-0.0915412	-0.112856	-0.444744	-0.124196	-0.365409	0.0580367	0.476871
	IAV 24hrs	0.161802	0.0213097	0.00134783	0.0181788	-0.0125899	0.0472473	0.719053	0.342604	-0.158939	0.245737	-0.0401041	0.297106	0.188012	2.14973	1.17867	0.449908	-0.0413665	-0.261404	1.29629	0.606449	0.0208943	0.443651	-0.293585	-0.135562	-0.331314	0.101371	0.0749891	0.0247941	0.192995	0.225881	0.279447	0.251902	0.0230184	0.223189	0.155405	0.219101	-0.0488891	0.066587	0.563162	0.086234	0.437749	0.118787	0.00138153	-0.204155	-0.00564122	-0.198889	0.220209	0.524866
[truncated: 48 more columns]
